# Supplementary material for: Antagonistic and synergistic epigenetic modulation using orthologous CRISPR/dCas9-based modular system
Source: Nucleic Acids Res. 2019 Aug 14;47(18):9637–57. doi: 10.1093/nar/gkz709 (PMC6765142; doi:10.1093/nar/gkz709)
Supplement: gkz709_Supplemental_Files [file gkz709_supplemental_files.zip]

Archive with 2 entries (2 files):
- SUPP_EpiToolBox_REVISION_submit.pdf
- SUPP_plasmid_maps.zip
